# Supplementary material for: Ezetimibe Enhances Lipid Droplet and Mitochondria Contact Formation, Improving Fatty Acid Transfer and Reducing Lipotoxicity in Alport Syndrome Podocytes
Source: Int J Mol Sci. 2024 Dec 6;25(23):13134. doi: 10.3390/ijms252313134 (PMC11642288; doi:10.3390/ijms252313134)
Supplement: Supplementary file 1 [file ijms-25-13134-s001.zip]

Archive with 1 entries (1 files):
- ijms-3311246-supplementary.pdf
